# Supplementary material for: Understanding the Landscape of Cancer Care in Europe: Evaluating Clinical and Comprehensive Cancer Centers
Source: Healthcare (Basel). 2024 Nov 22;12(23):2338. doi: 10.3390/healthcare12232338 (PMC11640883; doi:10.3390/healthcare12232338)
Supplement: Supplementary file 1 [file healthcare-12-02338-s001.zip]

Archive with 1 entries (1 files):
- healthcare-3324661-supplementary.pdf
